# Supplementary material for: Induced pluripotent stem cells of patients with Tetralogy of Fallot reveal transcriptional alterations in cardiomyocyte differentiation
Source: Sci Rep. 2020 Jul 2;10:10921. doi: 10.1038/s41598-020-67872-z (PMC7331606; doi:10.1038/s41598-020-67872-z)
Supplement: Supplementary file 2 — Supplementary file2 (XLSX 287 kb) [file 41598_2020_67872_MOESM2_ESM.xlsx]

## Sheet: Table S1
Supplementary Table S1. Verification of known single nucleotide variations (SNVs) found in TOF-01 by targeted re-sequencing in ps-iPSCs in Family 1. SNVs could be confirmed for all variations except for SOX4 and LAMA5, where Sanger sequencing failed.
Gene	Chr	Pos (hg38)	Ref	Alt	Forward primer	Reverse primer	Status in iPSC clones (Sanger sequencing)
							TOF-01		Father TOF-01		Sister TOF-01
ACADS	chr12	120738280	G	A	tttaagacgccagctcctgcaca	atggctatcttgaagcccatccct	hom (A/A)		het (G/A)		het (G/A)
EFEMP2	chr11	65871315	T	C	cctgatcgtcgggctcatag	ccacacatctcagagaaggc	het (T/C)		het (T/C)		wt (T/T)
ERBB3	chr12	56088133	A	G	acataaatctgatgagcctcctt	ctccctatttatcaccaactggat	het (A/G)		wt (A/A)		wt (A/A)
FAH	chr15	80180184	C	T	ctccgggatgctaggctaag	tgaaatctcttctcgaggctga	het (C/T)		het (C/T)		het (C/T)
IGHMBP2	chr11	68939586	G	A	ccagctctttgataggcagag	gagctcactcagcttcttatcc	het (G/A)		wt (G/G)		het (G/A)
LAMA5	chr20	62318582	G	A	ggaaggagagaatagaggaggt	acaacaccactcacatctctg	Sanger failed but indication for alternative allele (A)		No Sanger	/	No Sanger	/
NOS3	chr7	150999302	T	G	caggctggagtggtttgcag	tgccttggacaggtgcattc	wt (T/T)		wt (T/T)		wt (T/T)
NRG1	chr8	32760370	C	G	aatcgtgatgtcatccgtagaa	gagtagatttcctgaggtgagac	het (C/G)		wt (C/C)		het (C/G)
NRG1	chr8	32595840	G	A	cttgatcaggctaactccagatt	tcaattcattcccattcttgaacc	het (G/A)		hom (A/A)		het (G/A)
PBRM1	chr3	52609436	G	A	tcttgctcgttccaatacttca	cccaaatgtgactttgctgatt	het (G/A)		wt (G/G)		het (G/A)
POMC	chr2	25161179	G	C	cttgtaggcgttcttgatgatgg	agttcaagagggagctgactg	het (G/C)		het (G/C)		wt (G/G)
SOX4	chr6	21594616	C	G	cagccgagagacagcaaact	gttcatgggtcgcttgatg	Sanger failed	/	No Sanger	/	No Sanger	/
SYNE1	chr6	152391305	G	T	cctcatttagaggcttacagaac	agaatgaccaaagagaaactcc	het (G/T)		wt (G/G)		wt (G/G)
TTN	chr2	178539823	G	A	agcctaagatgtcagcaccaccat	ttgtaatgctggtggacctggtga	het (G/A)		het (G/A)		het (G/A)
TTN	chr2	178767871	C	T	tagggacacccttattccctgagt	accaggaactgcagatcacagaca	het (C/T)		het (C/T)		het (C/T)
VPS13B	chr8	99467500	C	G	gtgtgcttccctattcccttt	tcaacatggagacagacaacaa	het (C/G)		het (C/G)		wt (C/C)
