# Supplementary material for: Induced pluripotent stem cells of patients with Tetralogy of Fallot reveal transcriptional alterations in cardiomyocyte differentiation
Source: Sci Rep. 2020 Jul 2;10:10921. doi: 10.1038/s41598-020-67872-z (PMC7331606; doi:10.1038/s41598-020-67872-z)
Supplement: Supplementary file 3 — Supplementary file3 (XLSX 322 kb) [file 41598_2020_67872_MOESM3_ESM.xlsx]

## Sheet: Table S2
Supplementary Table S2. Verification of known single nucleotide variations (SNVs) found in TOF-02 by targeted re-sequencing in ps-iPSCs in Family 2. SNVs could be confirmed for all variation except for LRP5, where Sanger sequencing failed.
Gene	Chr	Pos (hg38)	Ref	Alt	Forward primer	Reverse primer	Status in iPSC clones (Sanger sequencing)
							TOF-02		Mother TOF-02		Sister TOF-02
ACADS	chr12	120738280	G	A	tttaagacgccagctcctgcaca	atggctatcttgaagcccatccct	hom (A/A)		het (G/A)		het (G/A)
ACVRL1	chr12	51920826	C	T	tgtctttcctctcgctctcc	ggcttctctggactgttgct	het (C/T)		het (C/T)		No Sanger	/
ALPK3	chr15	84859796	C	T	ggacgcttaggaccacagtc	gggaaccataccttcaccttc	het (C/T)		het (C/T)		No Sanger	/
AP3B1	chr5	78177357	C	T	tcaatatctttgggcttgagg	gagtgggggacacttcttca	het (C/T)		wt (C/C)		het (C/T)
BDNF	chr11	27658369	C	T	tgccgttacccactcactaa	aaacatccgaggacaaggtg	het (C/T)		het (C/T)		No Sanger	/
DNAH11	chr7	21748590	A	G	gagtgcccgtaatccaactac	taggagcctcggctttatct	het (A/G)		Sanger failed	/	No Sanger	/
DPP3	chr11	66497418	C	T	acgggctacaaatgctgtct	tggctacctttcctcactgc	het (C/T)		wt (C/C)		het (C/T)
DYSF	chr2	71664411	G	A	gttggctgacatcgggaatc	tctgtggagtggggatagga	het (G/A)		wt (G/G)		het (G/A)
EDN1	chr6	12294061	G	C	ggataataggcacgttgttccg	aggaaggcagtaccatgatagg	het (G/C)		het (G/C)		het (G/C)
LIG4	chr13	108211243	G	A	gcaaagtctccagcatctcc	gctgcctcacaaacttcaca	het (G/A)		hom (A/A)		No Sanger	/
LRP5	chr11	68406721	G	A	agcattcattgtgtggcttg	ctttgaggcaggaacagagg	sequencing failed	/	wt (G/G)		No Sanger	/
NAGLU	chr17	42537469	G	T	gtacctggtctcagctccac	gcacgctgaaagcacttcta	het (G/T)		het (G/T)		No Sanger	/
NRG1	chr8	32595840	G	A	cttgatcaggctaactccagatt	tcaattcattcccattcttgaacc	het (G/A)		wt (G/G)		het (G/A)
PTPRJ	chr11	48123823	A	C	agcactgaaccccagtcatt	taactcacccaagccacctt	het (A/C)		wt (A/A)		het (A/C)
ROCK1	chr18	20991319	T	A	ttaccacacattgccacag	tgccttctgcacagtttatt	het (T/A)		wt (T/T)		het (T/A)
TGM2	chr20	38148079	C	T	ccccatagcatcaccctcat	tgggacagagtgggaaacag	het (C/T)		wt (C/C)		No Sanger	/
TSC2	chr16	2062531	C	T	cagtttcctcccacctgtgt	caggcaaggctacagaggac	het (C/T)		het (C/T)		No Sanger	/
TTN	chr2	178607935	G	A	ctgctgtcttaacatcttgatggg	attgaggctgtgaatgtgtgtggc	het (G/A)		het (G/A)		het (G/A)
TTN	chr2	178614247	T	G	ggttcagccacagtaacaggttgt	atgcagctggacctggaaagttca	het (T/G)		wt (T/T)		het (T/G)
