# Supplementary material for: Induced pluripotent stem cells of patients with Tetralogy of Fallot reveal transcriptional alterations in cardiomyocyte differentiation
Source: Sci Rep. 2020 Jul 2;10:10921. doi: 10.1038/s41598-020-67872-z (PMC7331606; doi:10.1038/s41598-020-67872-z)
Supplement: Supplementary file 4 — Supplementary file4 (XLSX 12 kb) [file 41598_2020_67872_MOESM4_ESM.xlsx]

## Sheet: Table S3
Supplementary Table S3. Confirmation of clone-wise Sanger sequencing results of known TOF gene mutations in Family 1. Known single nucleotide variations (SNVs) called in whole genome sequencing (WGS) of blood and pooled iPSC clones in Family 1. Additionally, the status for each individual iPSC clone was derived from RNA sequencing data. A SNV is marked as called in RNA-seq if more or equal to 10 …
Gene	Chr	Pos (hg38)	Ref	Alt	Status in RV	Status in iPSC clones (Sanger sequencing)			Status in blood (WGS)			Status in pooled iPSCs (WGS)		Status in iPSC clones (RNA-seq)
						TOF-01	Father TOF-01	Sister TOF-01	TOF-01	Father TOF-01	Sister TOF-01	TOF-01	Father TOF-01	TOF-01 (1.2 | 1.3 | 1.5)	Father TOF-01 (2.1 | 2.2 | 2.4)
ACADS	chr12	120738280	G	A	hom (A/A)	hom (A/A)	het (G/A)	het (G/A)	hom (A/A)	het (G/A)	het (G/A)	hom (A/A)	het (G/A)	x | x | -	Not covered
EFEMP2	chr11	65871315	T	C	het (T/C)	het (T/C)	het (T/C)	wt (T/T)	het (T/C)	het (T/C)	wt (T/T)	het (T/C)	het (T/C)	x | x | x	x | - | x
ERBB3	chr12	56088133	A	G	het (A/G)	het (A/G)	wt (A/A)	wt (A/A)	het (A/G)	wt (A/A)	wt (A/A)	het (A/G)	wt (A/A)	x | x | x	- | - | -
FAH	chr15	80180184	C	T	het (C/T)	het (C/T)	het (C/T)	het (C/T)	het (C/T)	het (C/T)	het (C/T)	het (C/T)	het (C/T)	x | x | x	x | x | x
IGHMBP2	chr11	68939586	G	A	het (G/A)	het (G/A)	wt (G/G)	het (G/A)	het (G/A)	wt (G/G)	het (G/A)	het (G/A)	wt (G/G)	x | x | x	- | - | -
LAMA5	chr20	62318582	G	A	het (G/A)	Sanger failed	No Sanger	No Sanger	het (G/A)	wt (G/G)	het (G/A)	het (G/A)	wt (G/G)	x | x | x	- | - | -
NOS3	chr7	150999302	T	G	het (T/G)	wt (T/T)	wt (T/T)	wt (T/T)	wt (T/T)	wt (T/T)	wt (T/T)	wt (T/T)	wt (T/T)	Not covered	- | - | -
NRG1	chr8	32760370	C	G	het (C/G)	het (C/G)	wt (C/C)	het (C/G)	het (C/G)	wt (C/C)	het (C/G)	het (C/G)	wt (C/C)	Not covered	Not covered
NRG1	chr8	32595840	G	A	het (G/A)	het (G/A)	hom (A/A)	het (G/A)	het (G/A)	hom (A/A)	het (G/A)	het (G/A)	hom (A/A)	x | x | -	Not covered
PBRM1	chr3	52609436	G	A	het (G/A)	het (G/A)	wt (G/G)	het (G/A)	het (G/A)	wt (G/G)	het (G/A)	het (G/A)	wt (G/G)	x | x | x	- | - | -
POMC	chr2	25161179	G	C	het (G/C)	het (G/C)	het (G/C)	wt (G/G)	het (G/C)	het (G/C)	wt (G/G)	het (G/C)	het (G/C)	x | x | -	- | x | -
SOX4	chr6	21594616	C	G	het (C/G)	Sanger failed	No Sanger	No Sanger	het (C/G)	het (C/G)	wt (C/C)	het (C/G)	het (C/G)	x | x | x	x | x | x
SYNE1	chr6	152391305	G	T	het (G/T)	het (G/T)	wt (G/G)	wt (G/G)	het (G/T)	wt (G/G)	wt (G/G)	het (G/T)	wt (G/G)	Not covered	Not covered
TTN	chr2	178539823	G	A	het (G/A)	het (G/A)	het (G/A)	het (G/A)	het (G/A)	het (G/A)	het (G/A)	het (G/A)	het (G/A)	x | - | x	x | x | x
TTN	chr2	178767871	C	T	het (C/T)	het (C/T)	het (C/T)	het (C/T)	het (C/T)	het (C/T)	het (C/T)	het (C/T)	het (C/T)	Not covered	Not covered
VPS13B	chr8	99467500	C	G	het (C/G)	het (C/G)	het (C/G)	wt (C/C)	het (C/G)	het (C/G)	wt (C/C)	het (C/G)	het (C/G)	x | x | x	x | - | -
