# Supplementary material for: Induced pluripotent stem cells of patients with Tetralogy of Fallot reveal transcriptional alterations in cardiomyocyte differentiation
Source: Sci Rep. 2020 Jul 2;10:10921. doi: 10.1038/s41598-020-67872-z (PMC7331606; doi:10.1038/s41598-020-67872-z)
Supplement: Supplementary file 5 — Supplementary file5 (XLSX 12 kb) [file 41598_2020_67872_MOESM5_ESM.xlsx]

## Sheet: Table S4
Supplementary Table S4. Confirmation of clone-wise Sanger sequencing results of known TOF gene mutations in Family 2. Known single nucleotide variations (SNVs) called in whole genome sequencing (WGS) of blood and pooled iPSC clones in Family 2. Additionally, the status for each individual iPSC clone was derived from RNA sequencing data. A SNV is marked as called in RNA-seq if more or equal to 10 …
Gene	Chr	Pos (hg38)	Ref	Alt	Status in RV	Status in iPSC clones (Sanger sequencing)			Status in blood (WGS)			Status in pooled iPSCs (WGS)		Status in iPSC clones (RNA-seq)
						TOF-02	Mother TOF-02	Sister TOF-02	TOF-02	Mother TOF-02	Sister TOF-02	TOF-02	Mother TOF-02	TOF-02 (5.2 | 5.6 | 5.9)	Mother TOF-02 (4.3 | 4.6 | 4.8)
ACADS	chr12	120738280	G	A	hom (A/A)	hom (A/A)	het (G/A)	het (G/A)	hom (A/A)	het (G/A)	het (G/A)	hom (A/A)	het (G/A)	x | x | -	x | - | -
ACVRL1	chr12	51920826	C	T	het (C/T)	het (C/T)	het (C/T)	No Sanger	het (C/T)	het (C/T)	het (C/T)	het (C/T)	het (C/T)	x | x | -	x | x | x
ALPK3	chr15	84859796	C	T	het (C/T)	het (C/T)	het (C/T)	No Sanger	het (C/T)	het (C/T)	wt (C/C)	het (C/T)	het (C/T)	x | x | x	x | x | x
AP3B1	chr5	78177357	C	T	het (C/T)	het (C/T)	wt (C/C)	het (C/T)	het (C/T)	wt (C/C)	het (C/T)	het (C/T)	wt (C/C)	x | x | x	- | - | -
BDNF	chr11	27658369	C	T	het (C/T)	het (C/T)	het (C/T)	No Sanger	het (C/T)	het (C/T)	het (C/T)	het (C/T)	het (C/T)	x | x | x	x | x | x
DNAH11	chr7	21748590	A	G	het (A/G)	het (A/G)	Sanger failed	No Sanger	het (A/G)	het (A/G)	wt (A/A)	het (A/G)	het (A/G)	Not covered	Not covered
DPP3	chr11	66497418	C	T	het (C/T)	het (C/T)	wt (C/C)	het (C/T)	het (C/T)	wt (C/C)	het (C/T)	het (C/T)	wt (C/C)	x | x | x	- | - | -
DYSF	chr2	71664411	G	A	het (G/A)	het (G/A)	wt (G/G)	het (G/A)	het (G/A)	wt (G/G)	het (G/A)	het (G/A)	wt (G/G)	x | x | x	- | - | -
EDN1	chr6	12294061	G	C	het (G/C)	het (G/C)	het (G/C)	het (G/C)	het (G/C)	het (G/C)	het (G/C)	het (G/C)	het (G/C)	x | x | -	Not covered
LIG4	chr13	108211243	G	A	het (G/A)	het (G/A)	hom (A/A)	No Sanger	het (G/A)	hom (A/A)	het (G/A)	het (G/A)	hom (A/A)	x | x | -	x | x | x
LRP5	chr11	68406721	G	A	het (G/A)	Sanger failed	wt (G/G)	No Sanger	het (G/A)	wt (G/G)	het (G/A)	het (G/A)	wt (G/G)	x | x | x	- | - | -
NAGLU	chr17	42537469	G	T	het (G/T)	het (G/T)	het (G/T)	No Sanger	het (G/T)	het (G/T)	het (G/T)	het (G/T)	het (G/T)	- | - | x	x | x | x
NRG1	chr8	32595840	G	A	het (G/A)	het (G/A)	wt (G/G)	het (G/A)	het (G/A)	wt (G/G)	het (G/A)	het (G/A)	wt (G/G)	- | x | x	- | - | -
PTPRJ	chr11	48123823	A	C	het (A/C)	het (A/C)	wt (A/A)	het (A/C)	het (A/C)	wt (A/A)	het (A/C)	het (A/C)	wt (A/A)	x | x | x	- | - | -
ROCK1	chr18	20991319	T	A	het (T/A)	het (T/A)	wt (T/T)	het (T/A)	het (T/A)	wt (T/T)	het (T/A)	het (T/A)	wt (T/T)	x | x | x	- | - | -
TGM2	chr20	38148079	C	T	het (C/T)	het (C/T)	wt (C/C)	No Sanger	het (C/T)	wt (C/C)	wt (C/C)	het (C/T)	wt (C/C)	Not covered	Not covered
TSC2	chr16	2062531	C	T	het (C/T)	het (C/T)	het (C/T)	No Sanger	het (C/T)	het (C/T)	wt (C/C)	het (C/T)	het (C/T)	x | x | x	x | x | x
TTN	chr2	178607935	G	A	het (G/A)	het (G/A)	het (G/A)	het (G/A)	het (G/A)	het (G/A)	het (G/A)	het (G/A)	het (G/A)	Not covered	x | - | -
TTN	chr2	178614247	T	G	het (T/G)	het (T/G)	wt (T/T)	het (T/G)	het (T/G)	wt (T/T)	het (T/G)	het (T/G)	wt (T/T)	- | - | x	- | - | -
