# Supplementary material for: Induced pluripotent stem cells of patients with Tetralogy of Fallot reveal transcriptional alterations in cardiomyocyte differentiation
Source: Sci Rep. 2020 Jul 2;10:10921. doi: 10.1038/s41598-020-67872-z (PMC7331606; doi:10.1038/s41598-020-67872-z)
Supplement: Supplementary file 7 — Supplementary file7 (XLSX 10 kb) [file 41598_2020_67872_MOESM7_ESM.xlsx]

## Sheet: Table S6
Supplementary Table S6. Overview of clones and samples used for whole genome and transcriptome sequencing (WGS and RNA-seq, respectively).
		RNAseq			WGS
Individual	iPSC clone	d0	d15	d60	Pooled iPSC (d0)	blood
Family1
TOF-01 male, patient, 14y	1.2	Sp202	Sp268	Sp274	Sp226	Sp225
	1.3	Sp203	-	Sp275
	1.5	Sp204	Sp270	Sp276
Father TOF-01 male, healthy, 50y	2.1	Sp205	Sp271	Sp277	Sp228	Sp227
	2.2	Sp206	Sp272	Sp278
	2.4	Sp207	-	Sp279
Sister of TOF-01 female, healthy, 20y	3.4	Sp208	-	-	-	Sp229
	3.7	Sp209	-	-
	3.9	Sp210	-	-
Family2
TOF-02 female, patient, 16y	5.2	Sp214	-	-	Sp231	Sp230
	5.6	Sp215	-	-
	5.9	Sp216	-	-
Mother of TOF-02 female, healthy, 48y	4.3	Sp211	Sp196	Sp350	Sp234	Sp232
	4.6	Sp212	Sp197	Sp351
	4.8	Sp213	Sp198	Sp352
