# Supplementary material for: Induced pluripotent stem cells of patients with Tetralogy of Fallot reveal transcriptional alterations in cardiomyocyte differentiation
Source: Sci Rep. 2020 Jul 2;10:10921. doi: 10.1038/s41598-020-67872-z (PMC7331606; doi:10.1038/s41598-020-67872-z)
Supplement: Supplementary file 8 — Supplementary file8 (XLSX 10 kb) [file 41598_2020_67872_MOESM8_ESM.xlsx]

## Sheet: Table S7
Supplementary Table S7. Primary and secondary antibodies for immunocytochemistry.
Primary Antibody	Dilution	Secondary Antibody	Dilution
Sox2 (R&D)	1:50	Cy3 α-mouse IgG (Jackson Immuno)	1:300
Oct4 (R&D)	1:40	Cy3 α-goat IgG (Jackson Immuno)	1:600
Lin28 (R&D)	1:300	Cy3 α-goat IgG (Jackson Immuno)	1:600
Nanog	1:40	Cy3 α-goat IgG (Jackson Immuno)	1:300
Tra-1-60 (Abcam)	1:200	FITC α-mouse IgM (Jackson Immuno)	1:100
SSEA-4 (Abcam)	1:100	FITC α-mouse IgM (Jackson Immuno)	1:200
