# Supplementary material for: Induced pluripotent stem cells of patients with Tetralogy of Fallot reveal transcriptional alterations in cardiomyocyte differentiation
Source: Sci Rep. 2020 Jul 2;10:10921. doi: 10.1038/s41598-020-67872-z (PMC7331606; doi:10.1038/s41598-020-67872-z)
Supplement: Supplementary file 9 — Supplementary file9 (XLSX 11 kb) [file 41598_2020_67872_MOESM9_ESM.xlsx]

## Sheet: Table S8
Supplementary Table S8. Whole genome sequencing (WGS) overview for all samples. Basic statistics and number of raw variants for single nucleotide variations (SNVs), insertions and deletions (INDELs), copy number variations (CNVs) and structural variations (SVs).
Family	Sample name	Sample ID	Total reads	Mappable reads	GC(%)	Q20(%)	Q30(%)	Throughput mean depth (X)	Mappable mean depth (X)	% >= 1X coverage	% >= 5X coverage	% >= 10X coverage	% >= 15X coverage	% >= 20X coverage	% >= 30X coverage	SNVs	INDELs	CNVs	SVs	het/hom ratio	Ts/Tv ratio
Family 1	Father TOF-01	F1I.1-blood	785818418	769787722	40.48	95.37	89.98	41.2	35.9	99.5	99.3	98.9	97.8	95.1	81.4	3343290	805901	972	3101	1.56	2.0795
	Father TOF-01	F1I.1-iPSC	670045542	656912649	40.72	94.92	89.26	35.2	30.9	99.5	99.2	98.6	96.5	92.3	63.1	3329739	792030	789	2584	1.59	2.081
	TOF-01	F1II.1-blood	859208366	837814078	40.5	95.36	89.96	45.1	39.3	99.5	99.3	99	98.3	96.3	87.1	3339445	818794	848	3380	1.58	2.0788
	TOF-01	F1II.1-iPSC	703829878	690175578	40.75	94.92	89.22	36.9	32.4	99.5	99.2	98.7	96.9	93.4	70.2	3346401	800690	683	2870	1.61	2.0816
	Sister TOF-01	F1II.2-blood	922297206	900162073	40.49	95.43	90.11	48.4	42.3	98.9	98.7	98.5	98.3	97.9	93.5	3329739	829602	888	3623	1.67	2.074
Family 2	Mother TOF-02	F2I.2-blood	669492188	655901497	40.56	94.83	89.04	35.1	31	98.9	98.6	98.3	97.8	95.4	63.1	3358490	798586	898	2644	1.67	2.0813
	Mother TOF-02	F2I.2-iPSC	809360672	793416267	40.61	94.91	89.71	42.5	37.5	98.9	98.6	98.4	98.1	97.4	86.7	3297987	805849	670	3188	1.65	2.0773
	Sister TOF-02	F2II.1-blood	744216488	726206449	40.43	95.11	89.48	39.1	34	98.9	98.6	98.4	98	96.9	78.3	3382590	811890	992	2907	1.68	2.0791
	TOF-02	F2II.2-blood	896768932	879640645	40.52	95.33	89.9	47.1	41.3	98.9	98.7	98.5	98.2	97.9	93.7	3431644	835424	941	3621	1.65	2.076
	TOF-02	F2II.2-iPSC	677051316	665202918	40.74	95.41	89.95	35.5	31.4	98.9	98.6	98.3	97.8	95.5	64.9	3384122	807377	694	3381	1.68	2.077
