# Supplementary material for: Induced pluripotent stem cells of patients with Tetralogy of Fallot reveal transcriptional alterations in cardiomyocyte differentiation
Source: Sci Rep. 2020 Jul 2;10:10921. doi: 10.1038/s41598-020-67872-z (PMC7331606; doi:10.1038/s41598-020-67872-z)
Supplement: Supplementary file 10 — Supplementary file10 (XLSX 11 kb) [file 41598_2020_67872_MOESM10_ESM.xlsx]

## Sheet: Table S9
Supplementary Table S9. RNA sequencing mapping statistics for all samples.
Sample ID	Sample ID	Sample ID	Sample ID	Sample ID	Sample ID	Sample ID	Sample ID
F1II.1	TOF-01	1.2 d0	89671435	61	46	78450539	87.49
F1II.1	TOF-01	1.3 d0	74843892	60	46	65558532	87.59
F1II.1	TOF-01	1.5 d0	68091307	62	46	59145689	86.86
F1I.1	Father TOF-01	2.1 d0	85399867	46	44	70486196	82.54
F1I.1	Father TOF-01	2.2 d0	59732111	60	46	50806498	85.06
F1I.1	Father TOF-01	2.4 d0	71704464	52	44	61511179	85.78
F1II.2	Sister TOF-01	3.4 d0	70311856	57	44	61445450	87.39
F1II.2	Sister TOF-01	3.7 d0	90871179	54	44	77820933	85.64
F1II.2	Sister TOF-01	3.9 d0	70408967	63	46	61563168	87.44
F2I.2	Mother TOF-02	4.3 d0	90971018	69	47	79841012	87.77
F2I.2	Mother TOF-02	4.6 d0	52060248	67	47	45813786	88
F2I.2	Mother TOF-02	4.8 d0	89092913	70	47	78338760	87.93
F2II.2	TOF-02	5.2 d0	85198910	61	46	73246599	85.97
F2II.2	TOF-02	5.6 d0	77857025	68	46	67856130	87.15
F2II.2	TOF-02	5.0 d0	64653081	62	46	56517023	87.41
F2I.2	Mother TOF-02	4.3 d15	72458395	49	42	62876219	86.78
F2I.2	Mother TOF-02	4.6 d15	67826155	59	44	58414628	86.12
F2I.2	Mother TOF-02	4.8 d15	77470992	49	40	68478326	88.39
F1II.1	TOF-01	1.2 d15	48659291	22	43	40744940	83.74
F1II.1	TOF-01	1.5 d15	51537137	33	45	42659981	82.78
F1I.1	Father TOF-01	2.1 d15	51666981	26	44	43735131	84.65
F1I.1	Father TOF-01	2.2 d15	51598073	23	43	44278581	85.81
F1II.1	TOF-01	1.2 d60	52738643	24	43	45870358	86.98
F1II.1	TOF-01	1.3 d60	53157840	39	45	45007003	84.67
F1II.1	TOF-01	1.5 d60	42927427	45	45	36667332	85.42
F1I.1	Father TOF-01	2.1 d60	47656795	40	46	40982039	85.99
F1I.1	Father TOF-01	2.2 d60	50141151	30	44	41913179	83.59
F1I.1	Father TOF-01	2.4 d60	47284391	44	46	40408109	85.46
F2I.2	Mother TOF-02	4.3 d60	50803329	41	46	38090708	74.98
F2I.2	Mother TOF-02	4.6 d60	52631414	43	45	39581632	75.21
F2I.2	Mother TOF-02	4.8 d60	60907230	40	46	43456977	71.35
